# Supplementary material for: Neoantigen-specific stem cell memory-like CD4+ T cells mediate CD8+ T cell-dependent immunotherapy of MHC class II-negative solid tumors
Source: Nat Immunol. 2023 Jul 3;24(8):1345–57. doi: 10.1038/s41590-023-01543-9 (PMC10382322; doi:10.1038/s41590-023-01543-9)
Supplement: Source Data Fig. 1 — Statistical source data. [file 41590_2023_1543_MOESM2_ESM.xls]

## Sheet: Sheet1
Figure 1C
Naïve	Immune
0.0004	0.011
0	0.017
0.0018	0.0046
Figure 1F
Peptide Concentration (ug/mL)	TCR 1 WT	TCR 1 Mut	TCR 2 WT	TCR 2 Mut	TCR 3 WT	TCR 3 Mut	TCR 4 WT	TCR 4 Mut
10	43.0764	100	42.2352	100	6.51243	100	8.92597	100
2	26.4417	78.964	22.2255	70.6198	0	74.2741	0	64.1841
0.4	8.29477	61.5845	9.77062	42.6061	0	42.2788	0	50.5656
0.08	0	30.7979	3.30893	35.1684	0	28.3054	0	17.9751
0.016	0	13.8698	0	17.0132	0	1.35338	0	4.155
0.0032	0	0.846406	0	2.33285	0	0	0	0
0.00064	0	0	0	4.12884	0	0	0	0
0.000128	0	0	0	0	0	0	0	0
2.56e-05	0	0	0	0	0	0	0	0
0	0	0	0	0	0	0	0	0
