# Supplementary material for: Neoantigen-specific stem cell memory-like CD4+ T cells mediate CD8+ T cell-dependent immunotherapy of MHC class II-negative solid tumors
Source: Nat Immunol. 2023 Jul 3;24(8):1345–57. doi: 10.1038/s41590-023-01543-9 (PMC10382322; doi:10.1038/s41590-023-01543-9)
Supplement: Source Data Fig. 2 — Statistical source data. [file 41590_2023_1543_MOESM3_ESM.xls]

## Sheet: Sheet1
Figure 2B
	TCR 1	TCR 2	TCR 3	TCR 4
Replicate 1	2242	2329	59.8	71.2
Replicate 2	843	2562	71.5	124
Replicate 3	1469	2087	66.2	76.7
Replicate 4	2562	3570	116	316
Figure 2C
Concentration (ug/mL)	TCR 1	TCR 2	TCR 3	TCR 4
0.001969	0.846154	0.510067	2.94118	3.48765
0.003938	1.55385	4.28188	2.94118	3.48765
0.007875	4.93846	8.7651	2.94118	3.48765
0.01575	13.4	21.8792	2.94118	3.48765
0.03125	34.7692	40.5369	2.27273	4.84568
0.0625	56.9231	66.5772	5.34759	8.30247
0.125	76.1539	82.4161	10.0267	23.4568
0.25	87.5385	91.2752	26.6043	44.7531
0.5	99.3846	99.3289	61.23	75.9259
1	100	100	100	100
Figure 2D
	TCR 1	TCR 2	TCR 3	TCR 4
Replicate 1	0.05675	0.04867	0.3285	0.4081
Replicate 2	0.03752	0.01637	0.1047	0.2064
Replicate 3	0.0265	0.01701	0.2319	0.2632
Replicate 4	0.05238	0.03996	0.3819	0.2583
Figure 2F
	TCR 1			TCR 2			TCR 3			TCR 4
	Replicate 1	Replicate 2	Replicate 3	Replicate 1	Replicate 2	Replicate 3	Replicate 1	Replicate 2	Replicate 3	Replicate 1	Replicate 2	Replicate 3
DMSO	0.5	3.2	0.5	0.4	2.5	0.5	1.2	3.3	1.3	0.8	3.6	1.7
Cltc H129Q	7.8	31	12	7.5	34	12	7.7	24	6.8	8.8	34	14
