# Supplementary material for: Neoantigen-specific stem cell memory-like CD4+ T cells mediate CD8+ T cell-dependent immunotherapy of MHC class II-negative solid tumors
Source: Nat Immunol. 2023 Jul 3;24(8):1345–57. doi: 10.1038/s41590-023-01543-9 (PMC10382322; doi:10.1038/s41590-023-01543-9)
Supplement: Source Data Fig. 3 — Statistical source data. [file 41590_2023_1543_MOESM4_ESM.xls]

## Sheet: Figure 3
Figure 2C
Naive	SCCVII
0.07	0.4
0.2	0.5
0.1	0.6
0.05	0.1
0.07	0.3
0.1	0.7
0.05	0.6
0.05	0.2
Figure 2D	TCR 1				TCR 3
Naive	0	5.88	4.88	10	8.33	0	0	0
SCCVII	62.3	55.7	68.5	35.1	47.2	40.7	65.9	35.7
Figure 2E	TCR 1				TCR 3
Input	47				53
Naive	50	34.7	42.3	50	50	65.3	55.7	50
SCCVII	48.6	47.6	54.3	56.9	50.7	51.8	45.7	43.1
Figure 2F	TCR 1				TCR 3
Input	46				54
dLN	54	57	37	50	46	43	62	50
Tumor	56	50	42	51	44	50	38	49
Figure 2H
Host	TCR 1	TCR 3
9.7	52	54
13	61	62
3.9	17	25
6.3	50	44
