# Supplementary material for: Neoantigen-specific stem cell memory-like CD4+ T cells mediate CD8+ T cell-dependent immunotherapy of MHC class II-negative solid tumors
Source: Nat Immunol. 2023 Jul 3;24(8):1345–57. doi: 10.1038/s41590-023-01543-9 (PMC10382322; doi:10.1038/s41590-023-01543-9)
Supplement: Source Data Fig. 4 — Statistical source data. [file 41590_2023_1543_MOESM5_ESM.xls]

## Sheet: Figure 4
Figure 4C
Day	No Treatment					No RV					TCR 1
0	0	0	0	0	0	0	0	0	0	0	0	0	0	0	0
7	156.293	147.724	118.529	139.049	113.575	47.5035	76.0702	78.4386	112.737	124.222	0	14.3314	18.762	7.01626	32.1031
9	230.886	260.665	137.721	157.772	152.127	125.982	217.69	179.479	172.852	165.409	0	11.5248	14.2927	0	26.358
11	265.233	291.497	163.281	258.66	190.115	131.648	470.289	245.812	222.103	237.023	0	0	0	0	17.9807
14	254.105	512.968	97.9062	267.962	207.974	154.147	771.846	348.489	312.8	277.01	0	0	0	0	0
16	379.882	510.627	80.6813	347.946	217.28	178.903	1091.3	445.679	560.489	263.097	0	0	0	0	0
19	609.114	952.154	167.825	472.73	394.96	253.908		573.362	710.986	411.193	0	0	0	0	0
21	815.873	1096.72	293.532	773.225	560.931	311.114		863.898	1033.89	497.535	0	0	0	0	0
23			326.72			296.518		1011.94		539.921	0	0	0	0	0
26											0	0	0	0	0
28			900			830					0	0	0	0	0
30			1000			1000					0	0	0	0	0
37											0	0	0	0	0
44											0	0	0	0	0
47											0	0	0	0	0
51											0	0	0	0	0
58											0	0	0	0	0
65											0	0	0	0	0
72											0	0	0	0	0
79											0	0	0	0	0
Figure 4D
Day	No Treatment	No RV	TCR 1
21	1
21	1
21	1
21	1
30	1
16		1
21		1
23		1
23		1
30		1
47			0
47			0
47			0
47			0
47			0
Figure 4E
Days	0.33 x 10^6	1 x 10^6	3 x 10^6	NT
30	1
32	1
32	1
36	1
53		0
53		0
39		1
32		1
28		1
33		1
36		1
41		1
53		0
53			0
53			0
53			0
53			0
53			0
53			0
53			0
53			0
30				1
32				1
24				1
28				1
28				1
31				1
Figure 4F
Days	Isotype					anti-CD8
0	0	0	0	0	0	0	0	0	0
7	43.6219	30.5611	21.5209	0	40.8351	42.0332	47.936	47.4234	57.9816
10	29.4493	29.9874	0	24.4025	16.8923	85.3317	105.025	93.8663	103.39
12	0	14.4751	0	10.4817	0	98.0843	183.744	117.472	126.988
14	0	0	0	0	0	126.167	239.566	184.422	171.961
17	0	0	0	0	0	236.928	400.496	365.307	327.448
19	0	0	0	0	0	358.901	528.273	638.721	490.706
21	0	0	0	0	0	512.673	871.691	1100.58	670.383
24	0	0	0	0	0	870.309	1480.53		1495.23
Figure 4G
Days	anti-CD40L				Isotype
0	0	0	0	0	0	0	0	0
7	50.8452	102.376	74.8074	29.2613	137.277	114.361	86.8069	63.6407
9	54.2778	132.787	71.424	27.0935	162.807	232.61	158.524	107.974
12	23.3512	80.4353	40.4105	0	253.772	301.973	244.221	178.261
14	17.6036	64.989	40.2408	0	494.723	402.993	512.223	455.291
16	15.1838	45.2169	36.5076	0	700.544	641.126	835.503	680.902
19	0	9.37786	28.1882	0	1161.46	942.486	1421.32	1272.28
21	0	0	38.5969	0		1446
23	0	0	0	0
26	0	0	0	0
28	0	0	0	0
30	0	0	0	0
Figure 4H								26	0	0	0	0	0	1189.9
Days	NT								No RV					TCR 1									TCR 3
0	0	0	0	0	0	0	0	0	0	0	0	0	0	0	0	0	0	0	0	0	0	0	0	0	0	0	0	0	0	0	0
5	105.308	186.903	72.6446	104.512	85.3403	92.3474	95.9258	49.9047	112.551	87.6974	118.698	89.8963	84.9031	61.9485	79.8853	75.3012	33.667	74.2963	61.5744	73.8584	39.651	35.8702	70	55.8536	41.3686	60.1779	68.1255	65.8882	53.8076	73.5906	27.3129
7	158.072	303.819	169.663	138.732	187.282	118.63	147.887	69.0556	196.285	173.882	182.412	130.36	134.494	73.9947	48.5881	79.625	23.5619	62.8399	67.4953	58.5489	54.0822	43.5256	150	125.835	30.4109	56.0311	57.4453	61.1897	47.0409	65.364	29.4416
10	369.688	528.101	468.845	314.54	352.729	330.927	347.111	189.268	367.067	329.721	337.501	245.763	280.594	109.824	135.005	108.84	44.7941	53.5182	85.9178	119.134	78.214	49.6875	236.638	79.2243	77.1874	127.286	91.125	94.229	117.87	114.996	34.0403
12	485.536	711.915	834.93	388.594	500.58	561.069	525.928	285.619	570.588	480.478	537.585	416.778	394.127	157.183	96.1016	156.132	33.5596	111.411	117.311	209.885	105.013	89.7114	328.821	60.7757	195.105	196.566	96.8055	139.273	234.596	212.878	60.2604
14	723.046	1135.09	1164.3	737.721	530.024	778.726	764.035	351.646	782.855	810.052	799.799	713.856	462.365	367.119	131.501	226.041	40.0994	202.022	152.535	277.04	179.279	123.223	562.277	79.6595	253.058	312.982	90.2275	281.9	372.63	295.645	59.0665
