# Supplementary material for: Neoantigen-specific stem cell memory-like CD4+ T cells mediate CD8+ T cell-dependent immunotherapy of MHC class II-negative solid tumors
Source: Nat Immunol. 2023 Jul 3;24(8):1345–57. doi: 10.1038/s41590-023-01543-9 (PMC10382322; doi:10.1038/s41590-023-01543-9)
Supplement: Source Data Fig. 5 — Statistical source data. [file 41590_2023_1543_MOESM6_ESM.xls]

## Sheet: Figure 5
Figure 5B
IL-2	IL-7/15
5	40
1.8	19
5.2	29
3.1	56
5.3	49
Figure 5E
Days	IL-2				IL-7/15
0	0	0	0	0	0	0	0	0
4	0.4	1.4	0.8	0.8	12	12	6.1	5.2
9	1.1	2.1	1.9	3.2	8.7	14	12	11
13	0.9	1.2	1.1	1.2	7.7	5.8	9.3	6
Figure 5F
Days	IL-2				IL-7/15
0	241.138	342.012	219.08	211.633	187.535	192.1	335.593	194.922
3	234.677	246.443	178.774	164.603	160.51	193.113	300.803	168.88
5	190.807	207.128	216.165	154.15	159.073	214.713	322.292	120.377
7	264.169	262.223	201.027	214.74	114.205	141.38	256.952	115.677
10	129.03	223.012	199.38	166.966	69.4456	100.494	219.702	82.174
12	125.259	251.859	301.105	199.493	43.4819	74.6759	259.64	81.7592
14	218.301	476.157	387.727	329.211	43.6211	71.4108	260.824	72.1912
17	349.594	812.175	722.876	430.699	35.64	102.175	253.476	59.2604
19	478.242	1497.07	903.946	724.996	26.9764	59.3914	205.066	40.9039
21	724.425	1929.11	1281.86	787.575	16.5293	62.5907	160.877	66.0223
24	931.459			1483.03	25.3742	65.4998	148.092	59.8559
26	1444.13				24.5613	85.0527	128.602	108.132
28					27.6564	89.6044	96.9024	72.9926
31					11.7992	33.3281	90.9264	154.053
33					8.55034	92.4091	0	186.672
40					0	317.246	0	639.286
Figure 5G
Days post Cy	NT	Cy	Cy + TCR 1 (IL-2)	Cy + TCR 1 (IL-7/15)
7	1
7	1
7	1
12		1
14		1
16		1
24		1
28		1
40		0
19			1
21			1
24			1
26			1
40				0
40				0
40				0
40				0
Figure 5I
Cy	1	3
1598.93	252.859	273.219
734.553	66.0378	116.265
820.18	115.736	229.407
1473.36	186.806	102.595
