# Supplementary material for: Neoantigen-specific stem cell memory-like CD4+ T cells mediate CD8+ T cell-dependent immunotherapy of MHC class II-negative solid tumors
Source: Nat Immunol. 2023 Jul 3;24(8):1345–57. doi: 10.1038/s41590-023-01543-9 (PMC10382322; doi:10.1038/s41590-023-01543-9)
Supplement: Source Data Fig. 6 — Statistical source data. [file 41590_2023_1543_MOESM7_ESM.xls]

## Sheet: Figure 6
Figure 6A
IL-2	IL-7/15
3.3	7.1
2.1	4.1
2.5	7
2	7.5
7.4	6.9
3.5	17
4	21
1.7	10
Figure 6B
IL-2	IL-7/15
22	89
36	64
21	92
14	91
12	86
15	54
8	54
	60
FIGURE 6E
	IL-2				IL-7/15
TEM	51	33	50	66	64	50	54	44
TCM	44	61	44	30	20	29	21	34
TSCM	2.9	5.5	3.5	2	10	15	17	16
Figure 6F
IL-2	IL-7/15
0.1	0.7
0.1	0.6
0.09	1.2
0.04	1.2
Figure 6G
	IL-2				IL-7/15
TEM	94	88	89	89	92	91	97	97
TCM	2.7	1.8	2.3	4.8	1.4	2.9	0.4	0.3
TSCM	0	0.7	0.4	0	0	0.08	0	0
Figure 6H
	IL-2				IL-7/15
LN	46.9	66.5	47.5	32	30	\	38	50
Tumor	2.7	2.5	2.7	4.8	1.4	2.98	0.4	0.3
