# Supplementary material for: Neoantigen-specific stem cell memory-like CD4+ T cells mediate CD8+ T cell-dependent immunotherapy of MHC class II-negative solid tumors
Source: Nat Immunol. 2023 Jul 3;24(8):1345–57. doi: 10.1038/s41590-023-01543-9 (PMC10382322; doi:10.1038/s41590-023-01543-9)
Supplement: Source Data Fig. 7 — Statistical source data. [file 41590_2023_1543_MOESM8_ESM.xls]

## Sheet: Figure 7
Figure 7B
Cy	IL-2	IL-7/15
73	80	81
37	55	78
56	90	64
65	20	63
	65	68
	72	62
	46	66
	56	57
Figure 7C
Cy	IL-2	IL-7/15
2257	1781	1538
2588	2359	1057
2099	1089	1249
2033	1636	1456
	864	976
	1199	809
	892	395
		382
Figure 7D
IL-2	IL-7/15
12	21
6.4	17
4.4	27
3.3	19
2.1
Figure 7E
Group	Thy1-1	PD-1 CD8
IL-2	7.4	12
IL-2	3.5	6.4
IL-2	1.7	4.4
IL-2	3.3	7.3
IL-2	2.1	2.9
IL-7/15	6.9	21
IL-7/15	17	17
IL-7/15	21	27
IL-7/15	10	19
Figure 7F
Days	Cy				ACT				ACT (anti-CD8)
0	178.507	250.174	180.067	229.284	174.834	216.398	238.592	223.715	173.135	214.574	236.679	136.917
6	299.903	327.066	166.821	345.246	204.12	314.821	306.362	329.266	307.804	353.799	326.106	256.288
9	354.794	495.877	301.728	701.572	140.174	213.384	159.308	201.063	188.912	282.034	286.327	167.665
12	784.844	1051.09	613.131	1793.62	127.272	191.932	147.82	309.168	406.552	494.626	513.556	268.112
14	1114.73	1660.06	960.69		174.023	324.65	173.441	468.466	695.461	769.748	500.931	498.195
