# Supplementary material for: Neoantigen-specific stem cell memory-like CD4+ T cells mediate CD8+ T cell-dependent immunotherapy of MHC class II-negative solid tumors
Source: Nat Immunol. 2023 Jul 3;24(8):1345–57. doi: 10.1038/s41590-023-01543-9 (PMC10382322; doi:10.1038/s41590-023-01543-9)
Supplement: Source Data Extended Data Fig. 2 — Statistical source data. [file 41590_2023_1543_MOESM9_ESM.xls]

## Sheet: Extended Data Figure 2
Extended Data Figure 2B
TCR 1	TCR 3
3.44414	4.53092
4.14169	2.94649
4.79564	3.64142
3.88011	3.53023
Extended Data Figure 2C
TCR 1	TCR 3
253	144
300	163
114	66
287	100
