# Supplementary material for: Neoantigen-specific stem cell memory-like CD4+ T cells mediate CD8+ T cell-dependent immunotherapy of MHC class II-negative solid tumors
Source: Nat Immunol. 2023 Jul 3;24(8):1345–57. doi: 10.1038/s41590-023-01543-9 (PMC10382322; doi:10.1038/s41590-023-01543-9)
Supplement: Source Data Extended Data Fig. 3 — Statistical source data. [file 41590_2023_1543_MOESM10_ESM.xls]

## Sheet: Extended Data Figure 3
Extended Data Figure 3
DMSO	CLTC	PMA
0.8	31	52
1.8	17	73
