# Supplementary material for: Neoantigen-specific stem cell memory-like CD4+ T cells mediate CD8+ T cell-dependent immunotherapy of MHC class II-negative solid tumors
Source: Nat Immunol. 2023 Jul 3;24(8):1345–57. doi: 10.1038/s41590-023-01543-9 (PMC10382322; doi:10.1038/s41590-023-01543-9)
Supplement: Source Data Extended Data Fig. 4 — Statistical source data. [file 41590_2023_1543_MOESM11_ESM.xls]

## Sheet: Extended Data Figure 4
Extended Data Figure 4B
Days	No RV	TCR 1
23	1
25	1
28	1
32	1
25		1
25		1
30		1
32		1
Extended Data Figure 4C
Naive	SCCVII
0	55.3
5.88	38.9
4.88	47.5
10	31.8
Extended Data Figure 4D
No RV	TCR 1
0.025	2.04
0	0.97
0	1.97
