# Supplementary material for: Neoantigen-specific stem cell memory-like CD4+ T cells mediate CD8+ T cell-dependent immunotherapy of MHC class II-negative solid tumors
Source: Nat Immunol. 2023 Jul 3;24(8):1345–57. doi: 10.1038/s41590-023-01543-9 (PMC10382322; doi:10.1038/s41590-023-01543-9)
Supplement: Source Data Extended Data Fig. 5 — Statistical source data. [file 41590_2023_1543_MOESM12_ESM.xls]

## Sheet: Extended Data Figure 5
Extended Data Figure 5A
Subset	IL-2	IL-7/15
TEM	11	12
TCM	71	31
TSCM	17	56
Extended Data Figure 5C
IL-2	IL-7/15
2638	6503
3904	6689
3683	8250
Extended Data Figure 5D
IL-2	IL-7/15
1646	5856
1380	5918
1503	2977
2509	3550
Extended Data Figure 5E
Day	IL-2	IL-7/15
0	0	0
2	6.88	3.48
6	16.512	3.48
Extended Data Figure 5F
IL-2	IL-7/15
46	42
56	52
59	60
